# Supplementary material for: Exploiting Marker Genes for Reliable Botanical Authentication of Bacopa monnieri Products
Source: Foods. 2025 Sep 21;14(18):3275. doi: 10.3390/foods14183275 (PMC12469326; doi:10.3390/foods14183275)
Supplement: Supplementary file 1 [file foods-14-03275-s001.zip]

Archive with 1 entries (1 files):
- foods-3822280-supplementary.pdf
